# Supplementary material for: A new species of the genus Amphicteis Grube, 1850 (Annelida, Ampharetidae) from the Yellow Sea, China, together with a redescription of A. dalmatica Hutchings & Rainer, 1979
Source: Zookeys. 2020 Nov 6;988:1–15. doi: 10.3897/zookeys.988.49934 (PMC7666089; doi:10.3897/zookeys.988.49934)
Supplement: XML Treatment for Amphicteis [file zookeys.988.49934-treatment1.xml]

<!DOCTYPE tp:taxon-treatment
  PUBLIC "-//TaxonX//DTD Taxonomic Treatment Publishing DTD v0 20100105//EN" "tax-treatment-NSO.dtd">
<tp:taxon-treatment xmlns:tp="http://www.plazi.org/taxpub"><tp:treatment-meta><kwd-group><label>Taxon classification</label><kwd><named-content xmlns:xlink="http://www.w3.org/1999/xlink" content-type="kingdom">Animalia</named-content></kwd><kwd><named-content xmlns:xlink="http://www.w3.org/1999/xlink" content-type="order">Terebellida</named-content></kwd><kwd><named-content xmlns:xlink="http://www.w3.org/1999/xlink" content-type="family">Ampharetidae</named-content></kwd></kwd-group><mixed-citation publication-type="journal"><person-group><name><surname>Wang</surname><given-names>Weina</given-names></name><name><surname>Sui</surname><given-names>Jixing</given-names></name><name><surname>Li</surname><given-names>Xinzheng</given-names></name><name><surname>Hutchings</surname><given-names>Pat</given-names></name><name><surname>Nogueira</surname><given-names>João Miguel de Matos</given-names></name></person-group><article-title>A new species of the genus <italic><tp:taxon-name><tp:taxon-name-part taxon-name-part-type="genus" reg="Amphicteis">Amphicteis</tp:taxon-name-part></tp:taxon-name></italic> Grube, 1850 (<tp:taxon-name><tp:taxon-name-part taxon-name-part-type="phylum">Annelida</tp:taxon-name-part></tp:taxon-name>, <tp:taxon-name><tp:taxon-name-part taxon-name-part-type="family">Ampharetidae</tp:taxon-name-part></tp:taxon-name>) from the Yellow Sea, China, together with a redescription of <italic><tp:taxon-name><tp:taxon-name-part taxon-name-part-type="genus" reg="Amphicteis">A.</tp:taxon-name-part> <tp:taxon-name-part taxon-name-part-type="species" reg="dalmatica">dalmatica</tp:taxon-name-part></tp:taxon-name></italic> Hutchings &amp; Rainer, 1979</article-title><source>Zookeys</source><day>06</day><month>11</month><year>2020</year><volume>988</volume><fpage>1</fpage><lpage>15</lpage><pub-id pub-id-type="doi">10.3897/zookeys.988.49934</pub-id></mixed-citation></tp:treatment-meta><tp:nomenclature><label>Genus</label><tp:taxon-name><object-id xmlns:xlink="http://www.w3.org/1999/xlink" content-type="arpha" xlink:type="simple">0F1B06FF-1903-527F-81CC-F788AFE13FCB</object-id>
              <tp:taxon-name-part taxon-name-part-type="genus" reg="Amphicteis">Amphicteis</tp:taxon-name-part>
            </tp:taxon-name><tp:taxon-authority>Grube, 1850</tp:taxon-authority></tp:nomenclature><tp:treatment-sec sec-type="type species" id="SECID0EMPAC"><title>Type species.</title><p><italic><tp:taxon-name><tp:taxon-name-part taxon-name-part-type="genus" reg="Amphitrite">Amphitrite</tp:taxon-name-part> <tp:taxon-name-part taxon-name-part-type="species" reg="gunneri">gunneri</tp:taxon-name-part></tp:taxon-name></italic> Sars, 1835</p></tp:treatment-sec><tp:treatment-sec sec-type="diagnosis" id="SECID0E4PAC"><title>Diagnosis.</title><p>Prostomium with middle lobes as paired longitudinal glandular ridges and nuchal organs as transverse or oblique nuchal ridges. Buccal tentacles usually smooth. Four pairs of cirriform branchiae usually arranged in two transverse rows. Notochaetae in segment II present and usually developed as strong paleae. Seventeen thoracic chaetigers from segment III with notopodia bearing tuberculate ventral cirri. Modiﬁed notopodia and intermediate uncinigers absent. Fourteen thoracic uncinigers with uncini-bearing neuropodial tori (usually with small dorsal papilla) from segment VI. Usually 15 abdominal uncinigers present. Abdominal uncinigers with rudimentary notopodia and uncini-bearing pinnules with digitiform or cirriform dorsal cirri. Usually one pair of anal cirri present, inserted laterally on pygidium. Thoracic and abdominal uncini with a single row of teeth.</p></tp:treatment-sec></tp:taxon-treatment>
