# Supplementary material for: A new species of the genus Amphicteis Grube, 1850 (Annelida, Ampharetidae) from the Yellow Sea, China, together with a redescription of A. dalmatica Hutchings & Rainer, 1979
Source: Zookeys. 2020 Nov 6;988:1–15. doi: 10.3897/zookeys.988.49934 (PMC7666089; doi:10.3897/zookeys.988.49934)
Supplement: XML Treatment for Amphicteis hwanghaiensis [file zookeys.988.49934-treatment2.xml]

<!DOCTYPE tp:taxon-treatment
  PUBLIC "-//TaxonX//DTD Taxonomic Treatment Publishing DTD v0 20100105//EN" "tax-treatment-NSO.dtd">
<tp:taxon-treatment xmlns:tp="http://www.plazi.org/taxpub"><tp:treatment-meta><kwd-group><label>Taxon classification</label><kwd><named-content xmlns:xlink="http://www.w3.org/1999/xlink" content-type="kingdom">Animalia</named-content></kwd><kwd><named-content xmlns:xlink="http://www.w3.org/1999/xlink" content-type="order">Terebellida</named-content></kwd><kwd><named-content xmlns:xlink="http://www.w3.org/1999/xlink" content-type="family">Ampharetidae</named-content></kwd></kwd-group><mixed-citation publication-type="journal"><person-group><name><surname>Wang</surname><given-names>Weina</given-names></name><name><surname>Sui</surname><given-names>Jixing</given-names></name><name><surname>Li</surname><given-names>Xinzheng</given-names></name><name><surname>Hutchings</surname><given-names>Pat</given-names></name><name><surname>Nogueira</surname><given-names>João Miguel de Matos</given-names></name></person-group><article-title>A new species of the genus <italic><tp:taxon-name><tp:taxon-name-part taxon-name-part-type="genus" reg="Amphicteis">Amphicteis</tp:taxon-name-part></tp:taxon-name></italic> Grube, 1850 (<tp:taxon-name><tp:taxon-name-part taxon-name-part-type="phylum">Annelida</tp:taxon-name-part></tp:taxon-name>, <tp:taxon-name><tp:taxon-name-part taxon-name-part-type="family">Ampharetidae</tp:taxon-name-part></tp:taxon-name>) from the Yellow Sea, China, together with a redescription of <italic><tp:taxon-name><tp:taxon-name-part taxon-name-part-type="genus" reg="Amphicteis">A.</tp:taxon-name-part> <tp:taxon-name-part taxon-name-part-type="species" reg="dalmatica">dalmatica</tp:taxon-name-part></tp:taxon-name></italic> Hutchings &amp; Rainer, 1979</article-title><source>Zookeys</source><day>06</day><month>11</month><year>2020</year><volume>988</volume><fpage>1</fpage><lpage>15</lpage><pub-id pub-id-type="doi">10.3897/zookeys.988.49934</pub-id></mixed-citation></tp:treatment-meta><tp:nomenclature><tp:taxon-name><object-id xmlns:xlink="http://www.w3.org/1999/xlink" content-type="arpha" xlink:type="simple">51D640FC-6489-59EF-BD70-6B7A5F1F6EF9</object-id>
              <tp:taxon-name-part taxon-name-part-type="genus" reg="Amphicteis">Amphicteis</tp:taxon-name-part>
              <tp:taxon-name-part taxon-name-part-type="species" reg="hwanghaiensis">hwanghaiensis</tp:taxon-name-part>
              <object-id xmlns:xlink="http://www.w3.org/1999/xlink" content-type="zoobank" xlink:type="simple">http://zoobank.org/9AF8951F-61CE-406C-982F-9095865B8D04</object-id>
            </tp:taxon-name><tp:taxon-status xmlns:xlink="http://www.w3.org/1999/xlink" xlink:type="simple">sp. nov.</tp:taxon-status><xref ref-type="fig" rid="F1">Figs 1</xref><xref ref-type="fig" rid="F2">, 2</xref><xref ref-type="fig" rid="F3">, 3</xref><xref ref-type="fig" rid="F4">, 4</xref></tp:nomenclature><tp:treatment-sec sec-type="material" id="SECID0E2BAE"><title>Material examined.</title><p><bold><italic>Type material</italic>.</bold> Yellow Sea, China (<named-content xmlns:xlink="http://www.w3.org/1999/xlink" content-type="dwc:verbatimCoordinates" xlink:type="simple"><named-content content-type="geo-json" specific-use="{&#34;type&#34;:&#34;Point&#34;,&#34;coordinates&#34;:[123.950333,33.974167]}" id="NCID0EJCAE" xlink:type="simple">33°58.45'N, 123°57.02'E</named-content></named-content>; 77 m deep), subtidal in mud, collected 28 November 2019. <bold><italic>Holotype</italic></bold>: MBM286623; <bold><italic>Paratype</italic></bold>: MBM286624, 1 specimen.</p></tp:treatment-sec><tp:treatment-sec sec-type="description" id="SECID0EUCAE"><title>Description.</title><p><bold><italic>Holotype</italic></bold> Complete, length 27.8 mm, thoracic width 5.5 mm. Dorsum of thoracic segments and branchiae with red pigmentation (Fig. <xref ref-type="fig" rid="F1">1A, D</xref>). Thorax and abdomen well defined; thorax approximately twice as wide and long as abdomen; barely tapering towards posterior part. Prostomium with middle lobe as paired longitudinal glandular ridges, slightly diverging distally, V-shaped, gap between glandular ridges absent (Fig. <xref ref-type="fig" rid="F2">2A</xref>); eyespots absent. Nuchal organs as paired nuchal ridges separated by a small median gap, V-shaped (Fig. <xref ref-type="fig" rid="F2">2A</xref>). Segment I inconspicuous, barely visible laterally, in superior view. Segment II developed ventrally and laterally, bearing paleae, covered by branchiae dorsally (Figs <xref ref-type="fig" rid="F1">1A–E</xref>, <xref ref-type="fig" rid="F2">2A, B</xref>). Four pairs of long and tapering branchiae, in 2 transverse rows on segments III and IV, separated by a mid-dorsal rectangular hump of half inner branchiae width (Figs <xref ref-type="fig" rid="F1">1A, D</xref>, <xref ref-type="fig" rid="F2">2B</xref>); inner branchiae 2 times thicker than outer ones; innermost branchiae of anterior transverse row originating from segment II, outermost branchiae of anterior transverse row originating from segment III, innermost branchiae of posterior transverse row originating from segment IV, outermost branchiae of posterior transverse row originating from segment V (Fig. <xref ref-type="fig" rid="F2">2B</xref>). Left and right groups of golden paleae present on segment II with 11 on right side and 13 on left side (Figs <xref ref-type="fig" rid="F1">1A–E</xref>, <xref ref-type="fig" rid="F2">2A</xref>). Paleae arranged in shallow arcs with the longest paleae innermost; stout and slightly curved dorsally and tapering to short blunt tips; well developed, twice as long as prostomium (Figs <xref ref-type="fig" rid="F1">1A–E</xref>, <xref ref-type="fig" rid="F2">2A, C</xref>, <xref ref-type="fig" rid="F3">3C</xref>). Notopodia with capillary chaetae and tuberculate ventral cirrus from segment III, present on 17 chaetigers (Figs <xref ref-type="fig" rid="F1">1F</xref>, <xref ref-type="fig" rid="F2">2B, D, E</xref>, <xref ref-type="fig" rid="F3">3A, B</xref>); anterior notopodia small, increasing in size from ﬁrst to fourth pair (Fig. <xref ref-type="fig" rid="F1">1A–C</xref>). Neuropodial tori with uncini from segment VI, present on 14 thoracic uncinigers; tori without offset dorsal lobe (Figs <xref ref-type="fig" rid="F1">1F</xref>, <xref ref-type="fig" rid="F2">2D</xref>). Continuous ventral shields present to approximately thoracic unciniger 12. Elevated or modiﬁed notopodia absent. Intermediate uncinigers absent. Fifteen abdominal uncinigers with digitiform rudimentary notopodia (Figs <xref ref-type="fig" rid="F1">1G</xref>, <xref ref-type="fig" rid="F2">2F</xref>). Pinnules with tiny tuberculate dorsal cirrus (Figs <xref ref-type="fig" rid="F1">1G</xref>, <xref ref-type="fig" rid="F2">2F</xref>). Thoracic and abdominal uncini arranged in single vertical rows with subrostral process and five or six teeth in a single row over basal prow (Figs <xref ref-type="fig" rid="F2">2G, H</xref>, <xref ref-type="fig" rid="F3">3D, E</xref>). Pygidium with terminal anus and two laterally attached tapering anal cirri, approximately as long as the last five chaetigers (Fig. <xref ref-type="fig" rid="F1">1H</xref>).</p><fig id="F1" position="float" orientation="portrait"><object-id xmlns:xlink="http://www.w3.org/1999/xlink" content-type="doi" xlink:type="simple">10.3897/zookeys.988.49934.figure1</object-id><object-id xmlns:xlink="http://www.w3.org/1999/xlink" content-type="arpha" xlink:type="simple">98D12DA1-FE76-52E7-BD61-65D14A3A0419</object-id><label>Figure 1.</label><caption><p><italic><tp:taxon-name><tp:taxon-name-part taxon-name-part-type="genus" reg="Amphicteis">Amphicteis</tp:taxon-name-part> <tp:taxon-name-part taxon-name-part-type="species" reg="hwanghaiensis">hwanghaiensis</tp:taxon-name-part></tp:taxon-name></italic> sp. nov. (holotype) <bold>A</bold> anterior end, dorsal view <bold>B</bold> anterior end, lateral view <bold>C</bold> anterior end, ventral view <bold>D</bold> branchiae <bold>E</bold> anterior end <bold>F</bold> thoracic parapodia, arrows point to notopodial cirri <bold>G</bold> abdominal parapodia, arrows point to notopodial (large) and neuropodial (small) cirri <bold>H</bold> posterior end, ventral view. Numbers refer to segments; ll = lower lip, bII–V = branchiae, segments II–V, respectively.</p></caption><graphic xmlns:xlink="http://www.w3.org/1999/xlink" xlink:href="zookeys-988-001-g001.jpg" position="float" orientation="portrait" xlink:type="simple" id="oo_472504.jpg"><uri content-type="original_file" xlink:type="simple">https://binary.pensoft.net/fig/472504</uri></graphic></fig><fig id="F2" position="float" orientation="portrait"><object-id xmlns:xlink="http://www.w3.org/1999/xlink" content-type="doi" xlink:type="simple">10.3897/zookeys.988.49934.figure2</object-id><object-id xmlns:xlink="http://www.w3.org/1999/xlink" content-type="arpha" xlink:type="simple">C9A8DC8A-0D94-534B-BB68-B5F92EA889E2</object-id><label>Figure 2.</label><caption><p><italic><tp:taxon-name><tp:taxon-name-part taxon-name-part-type="genus" reg="Amphicteis">Amphicteis</tp:taxon-name-part> <tp:taxon-name-part taxon-name-part-type="species" reg="hwanghaiensis">hwanghaiensis</tp:taxon-name-part></tp:taxon-name></italic> sp. nov. (holotype) <bold>A</bold> prostomium, dorsal view <bold>B</bold> position of branchiae, dorsal view <bold>C</bold> paleae <bold>D</bold> thoracic parapodium <bold>E</bold> limbate capillary notochaeta <bold>F</bold> abdominal parapodium <bold>G</bold> thoracic uncinus <bold>H</bold> abdominal uncinus. Scale bars: 500 µm (<bold>A, B, D, F</bold>); 250 µm (<bold>C</bold>); 100 µm (<bold>E</bold>); 10 µm (<bold>G, H</bold>).</p></caption><graphic xmlns:xlink="http://www.w3.org/1999/xlink" xlink:href="zookeys-988-001-g002.jpg" position="float" orientation="portrait" xlink:type="simple" id="oo_472505.jpg"><uri content-type="original_file" xlink:type="simple">https://binary.pensoft.net/fig/472505</uri></graphic></fig><p><bold><italic>Paratype</italic></bold> complete, 31 mm long, 4.5 mm wide, with ten paleae on right side and eight on left (Fig. <xref ref-type="fig" rid="F4">4A, B</xref>). Eighteen thoracic chaetigers one side and 17 thoracic chaetigers on the other side (Fig. <xref ref-type="fig" rid="F4">4C</xref>). Dorsum of thoracic segments shows no pigmentation and only inner branchiae have several red bands.</p><fig id="F3" position="float" orientation="portrait"><object-id xmlns:xlink="http://www.w3.org/1999/xlink" content-type="doi" xlink:type="simple">10.3897/zookeys.988.49934.figure3</object-id><object-id xmlns:xlink="http://www.w3.org/1999/xlink" content-type="arpha" xlink:type="simple">82B09B12-DC74-5B32-A564-389B0D5AFBBE</object-id><label>Figure 3.</label><caption><p><italic><tp:taxon-name><tp:taxon-name-part taxon-name-part-type="genus" reg="Amphicteis">Amphicteis</tp:taxon-name-part> <tp:taxon-name-part taxon-name-part-type="species" reg="hwanghaiensis">hwanghaiensis</tp:taxon-name-part></tp:taxon-name></italic> sp. nov. (holotype) <bold>A</bold> limbate capillary notochaeta <bold>B</bold> notochaetae <bold>C</bold> paleae <bold>D</bold> thoracic uncini, arrows point to subrostal process <bold>E</bold> abdominal uncini, arrows point to subrostal process.</p></caption><graphic xmlns:xlink="http://www.w3.org/1999/xlink" xlink:href="zookeys-988-001-g003.jpg" position="float" orientation="portrait" xlink:type="simple" id="oo_472506.jpg"><uri content-type="original_file" xlink:type="simple">https://binary.pensoft.net/fig/472506</uri></graphic></fig><fig id="F4" position="float" orientation="portrait"><object-id xmlns:xlink="http://www.w3.org/1999/xlink" content-type="doi" xlink:type="simple">10.3897/zookeys.988.49934.figure4</object-id><object-id xmlns:xlink="http://www.w3.org/1999/xlink" content-type="arpha" xlink:type="simple">985F3AEF-638E-5F7F-AA39-914AD5F8AAE5</object-id><label>Figure 4.</label><caption><p><italic><tp:taxon-name><tp:taxon-name-part taxon-name-part-type="genus" reg="Amphicteis">Amphicteis</tp:taxon-name-part> <tp:taxon-name-part taxon-name-part-type="species" reg="hwanghaiensis">hwanghaiensis</tp:taxon-name-part></tp:taxon-name></italic> sp. nov. (paratype) <bold>A</bold> anterior end, dorsal view <bold>B</bold> anterior end <bold>C</bold> thoracic parapodia. Numbers refer to segments; bII–V = branchiae, segments II–V, respectively; P = prostomium; * = middle lobe of prostomium; <abbrev xmlns:xlink="http://www.w3.org/1999/xlink" xlink:title="peristomium" id="ABBRID0EJLAE" xlink:type="simple">Pe</abbrev> = peristomium.</p></caption><graphic xmlns:xlink="http://www.w3.org/1999/xlink" xlink:href="zookeys-988-001-g004.jpg" position="float" orientation="portrait" xlink:type="simple" id="oo_472507.jpg"><uri content-type="original_file" xlink:type="simple">https://binary.pensoft.net/fig/472507</uri></graphic></fig></tp:treatment-sec><tp:treatment-sec sec-type="etymology" id="SECID0ESLAE"><title>Etymology.</title><p>The species is named after its type locality in the Yellow Sea of China. The species name is an adjective in the nominative singular, derived from “hwanghai” which means “Yellow Sea” in Chinese, with the Latin suffix -ensis to denote a place.</p></tp:treatment-sec><tp:treatment-sec sec-type="distribution" id="SECID0EXLAE"><title>Distribution.</title><p>Yellow Sea at 79 m depth.</p></tp:treatment-sec><tp:treatment-sec sec-type="remarks" id="SECID0E3LAE"><title>Remarks.</title><p>The presence of stout paleae with blunt tips is characteristic for <italic><tp:taxon-name><tp:taxon-name-part taxon-name-part-type="genus" reg="Amphicteis">A.</tp:taxon-name-part> <tp:taxon-name-part taxon-name-part-type="species" reg="hwanghaiensis">hwanghaiensis</tp:taxon-name-part></tp:taxon-name></italic> sp. nov.. <xref ref-type="bibr" rid="B25">Schiaparelli and Jirkov (2016)</xref> provided a revision of the genus <italic><tp:taxon-name><tp:taxon-name-part taxon-name-part-type="genus" reg="Amphicteis">Amphicteis</tp:taxon-name-part></tp:taxon-name></italic> and concluded that out of the 38 <italic><tp:taxon-name><tp:taxon-name-part taxon-name-part-type="genus" reg="Amphicteis">Amphicteis</tp:taxon-name-part></tp:taxon-name></italic> species (known at that time), only five species have this type of paleae: <italic><tp:taxon-name><tp:taxon-name-part taxon-name-part-type="genus" reg="Amphicteis">A.</tp:taxon-name-part> <tp:taxon-name-part taxon-name-part-type="species" reg="mederi">mederi</tp:taxon-name-part></tp:taxon-name></italic>, <italic><tp:taxon-name><tp:taxon-name-part taxon-name-part-type="genus" reg="Amphicteis">A.</tp:taxon-name-part> <tp:taxon-name-part taxon-name-part-type="species" reg="midas">midas</tp:taxon-name-part></tp:taxon-name></italic> (Gosse, 1855), <italic><tp:taxon-name><tp:taxon-name-part taxon-name-part-type="genus" reg="Amphicteis">A.</tp:taxon-name-part> <tp:taxon-name-part taxon-name-part-type="species" reg="taurus">taurus</tp:taxon-name-part></tp:taxon-name></italic> Reuscher, Fiege &amp; Imajima, 2015, <italic><tp:taxon-name><tp:taxon-name-part taxon-name-part-type="genus" reg="Amphicteis">A.</tp:taxon-name-part> <tp:taxon-name-part taxon-name-part-type="species" reg="ninonae">ninonae</tp:taxon-name-part></tp:taxon-name></italic> Jirkov, 1985, and <italic><tp:taxon-name><tp:taxon-name-part taxon-name-part-type="genus" reg="Amphicteis">A.</tp:taxon-name-part> <tp:taxon-name-part taxon-name-part-type="species" reg="teresae">teresae</tp:taxon-name-part></tp:taxon-name></italic> Schiaparelli &amp; Jirkov, 2016. According to <xref ref-type="bibr" rid="B23">Reuscher et al. (2015)</xref>, <italic><tp:taxon-name><tp:taxon-name-part taxon-name-part-type="genus" reg="Amphicteis">A.</tp:taxon-name-part> <tp:taxon-name-part taxon-name-part-type="species" reg="dalmatica">dalmatica</tp:taxon-name-part></tp:taxon-name></italic> Hutchings &amp; Rainer, 1979 and <italic><tp:taxon-name><tp:taxon-name-part taxon-name-part-type="genus" reg="Amphicteis">A.</tp:taxon-name-part> <tp:taxon-name-part taxon-name-part-type="species" reg="philippinarum">philippinarum</tp:taxon-name-part></tp:taxon-name></italic> Grube, 1878 also have short and poorly developed paleae. The latter species differs from <italic><tp:taxon-name><tp:taxon-name-part taxon-name-part-type="genus" reg="Amphicteis">A.</tp:taxon-name-part> <tp:taxon-name-part taxon-name-part-type="species" reg="hwanghaiensis">hwanghaiensis</tp:taxon-name-part></tp:taxon-name></italic> sp. nov. by having foliose branchiae and uncini without a subrostral process, while <italic><tp:taxon-name><tp:taxon-name-part taxon-name-part-type="genus" reg="Amphicteis">A.</tp:taxon-name-part> <tp:taxon-name-part taxon-name-part-type="species" reg="hwanghaiensis">hwanghaiensis</tp:taxon-name-part></tp:taxon-name></italic> sp. nov. only have cirriform branchiae and uncini with a subrostral process. To make clear the distinction between members of <italic><tp:taxon-name><tp:taxon-name-part taxon-name-part-type="genus" reg="Amphicteis">A.</tp:taxon-name-part> <tp:taxon-name-part taxon-name-part-type="species" reg="dalmatica">dalmatica</tp:taxon-name-part></tp:taxon-name></italic> and our new species, the type material of <italic><tp:taxon-name><tp:taxon-name-part taxon-name-part-type="genus" reg="Amphicteis">A.</tp:taxon-name-part> <tp:taxon-name-part taxon-name-part-type="species" reg="dalmatica">dalmatica</tp:taxon-name-part></tp:taxon-name></italic> was examined, redescribed, and compared with the new species (below).</p><p>All the other <italic><tp:taxon-name><tp:taxon-name-part taxon-name-part-type="genus" reg="Amphicteis">Amphicteis</tp:taxon-name-part></tp:taxon-name></italic> species have paleae with fine filamentous tips; the difference between fine-tipped and stout-tipped paleae is easy to distinguish. According to <xref ref-type="bibr" rid="B25">Schiaparelli and Jirkov (2016)</xref>, the shape of blunt, stout paleae from the five known species belonging to this group are all very similar, but there are other diagnostic morphological differences, which can be used to distinguish them from the new species.The difference between <italic><tp:taxon-name><tp:taxon-name-part taxon-name-part-type="genus" reg="Amphicteis">A.</tp:taxon-name-part> <tp:taxon-name-part taxon-name-part-type="species" reg="mederi">mederi</tp:taxon-name-part></tp:taxon-name></italic> and <italic><tp:taxon-name><tp:taxon-name-part taxon-name-part-type="genus" reg="Amphicteis">A.</tp:taxon-name-part> <tp:taxon-name-part taxon-name-part-type="species" reg="hwanghaiensis">hwanghaiensis</tp:taxon-name-part></tp:taxon-name></italic> sp. nov. is that <italic><tp:taxon-name><tp:taxon-name-part taxon-name-part-type="genus" reg="Amphicteis">A.</tp:taxon-name-part> <tp:taxon-name-part taxon-name-part-type="species" reg="mederi">mederi</tp:taxon-name-part></tp:taxon-name></italic> has abdominal pinnules with a cirriform dorsal cirrus, while the new species has a tuberculate dorsal cirrus; the thoracic and abdominal uncini of <italic><tp:taxon-name><tp:taxon-name-part taxon-name-part-type="genus" reg="Amphicteis">A.</tp:taxon-name-part> <tp:taxon-name-part taxon-name-part-type="species" reg="hwanghaiensis">hwanghaiensis</tp:taxon-name-part></tp:taxon-name></italic> sp. nov. have five or six teeth in a single row over the basal prow while the uncini in <italic><tp:taxon-name><tp:taxon-name-part taxon-name-part-type="genus" reg="Amphicteis">A.</tp:taxon-name-part> <tp:taxon-name-part taxon-name-part-type="species" reg="mederi">mederi</tp:taxon-name-part></tp:taxon-name></italic> have six teeth (<xref ref-type="bibr" rid="B1">Annenkova 1929</xref>; <xref ref-type="bibr" rid="B29">Uschakov 1955</xref>). According to <xref ref-type="bibr" rid="B25">Schiaparelli and Jirkov (2016)</xref>, who checked the holotype of <italic><tp:taxon-name><tp:taxon-name-part taxon-name-part-type="genus" reg="Amphicteis">A.</tp:taxon-name-part> <tp:taxon-name-part taxon-name-part-type="species" reg="mederi">mederi</tp:taxon-name-part></tp:taxon-name></italic>, the prostomial glandular ridges of <italic><tp:taxon-name><tp:taxon-name-part taxon-name-part-type="genus" reg="Amphicteis">A.</tp:taxon-name-part> <tp:taxon-name-part taxon-name-part-type="species" reg="mederi">mederi</tp:taxon-name-part></tp:taxon-name></italic> are separated by a wide median gap equal to the width of the ridge, while a gap between glandular ridges is absent in <italic><tp:taxon-name><tp:taxon-name-part taxon-name-part-type="genus" reg="Amphicteis">A.</tp:taxon-name-part> <tp:taxon-name-part taxon-name-part-type="species" reg="hwanghaiensis">hwanghaiensis</tp:taxon-name-part></tp:taxon-name></italic> sp. nov. (Fig. <xref ref-type="fig" rid="F2">2A</xref>).</p><p>A comparison of <italic><tp:taxon-name><tp:taxon-name-part taxon-name-part-type="genus" reg="Amphicteis">A.</tp:taxon-name-part> <tp:taxon-name-part taxon-name-part-type="species" reg="midas">midas</tp:taxon-name-part></tp:taxon-name></italic> and <italic><tp:taxon-name><tp:taxon-name-part taxon-name-part-type="genus" reg="Amphicteis">A.</tp:taxon-name-part> <tp:taxon-name-part taxon-name-part-type="species" reg="hwanghaiensis">hwanghaiensis</tp:taxon-name-part></tp:taxon-name></italic> sp. nov. shows differences in the rounded spots on the anterior dorsum and the dark transversal pigment bands on its branchiae (<xref ref-type="bibr" rid="B25">Schiaparelli and Jirkov 2016</xref>); in contrast, the new species has red pigmentation on its branchiae. In addition, the area between the branchial groups is very different. <italic><tp:taxon-name><tp:taxon-name-part taxon-name-part-type="genus" reg="Amphicteis">Amphicteis</tp:taxon-name-part> <tp:taxon-name-part taxon-name-part-type="species" reg="hwanghaiensis">hwanghaiensis</tp:taxon-name-part></tp:taxon-name></italic> sp. nov. has a narrow mid-dorsal rectangular hump between the inner branchiae while the area between the branchial groups of <italic><tp:taxon-name><tp:taxon-name-part taxon-name-part-type="genus" reg="Amphicteis">A.</tp:taxon-name-part> <tp:taxon-name-part taxon-name-part-type="species" reg="midas">midas</tp:taxon-name-part></tp:taxon-name></italic> is flat and unmodified (<xref ref-type="bibr" rid="B9">Hartley 1985</xref>).</p><p><italic><tp:taxon-name><tp:taxon-name-part taxon-name-part-type="genus" reg="Amphicteis">Amphicteis</tp:taxon-name-part> <tp:taxon-name-part taxon-name-part-type="species" reg="taurus">taurus</tp:taxon-name-part></tp:taxon-name></italic> is clearly distinct and differs from <italic><tp:taxon-name><tp:taxon-name-part taxon-name-part-type="genus" reg="Amphicteis">A.</tp:taxon-name-part> <tp:taxon-name-part taxon-name-part-type="species" reg="hwanghaiensis">hwanghaiensis</tp:taxon-name-part></tp:taxon-name></italic> sp. nov. in the following features. The paleae of <italic><tp:taxon-name><tp:taxon-name-part taxon-name-part-type="genus" reg="Amphicteis">A.</tp:taxon-name-part> <tp:taxon-name-part taxon-name-part-type="species" reg="taurus">taurus</tp:taxon-name-part></tp:taxon-name></italic> are unique in the genus <italic><tp:taxon-name><tp:taxon-name-part taxon-name-part-type="genus" reg="Amphicteis">Amphicteis</tp:taxon-name-part></tp:taxon-name></italic>, being strongly enlarged, nearly straight with a uniform thickness over the entire length, and tips rounded, at about a 45-degree angle to the body. <italic><tp:taxon-name><tp:taxon-name-part taxon-name-part-type="genus" reg="Amphicteis">Amphicteis</tp:taxon-name-part> <tp:taxon-name-part taxon-name-part-type="species" reg="taurus">taurus</tp:taxon-name-part></tp:taxon-name></italic> is also different from <italic><tp:taxon-name><tp:taxon-name-part taxon-name-part-type="genus" reg="Amphicteis">A.</tp:taxon-name-part> <tp:taxon-name-part taxon-name-part-type="species" reg="hwanghaiensis">hwanghaiensis</tp:taxon-name-part></tp:taxon-name></italic> sp. nov. by the smaller prostomial glandular ridges and the wide gap separating them. Other differences between them are the longer, annulated cephalic region (peristomium and possibly segment I) of <italic><tp:taxon-name><tp:taxon-name-part taxon-name-part-type="genus" reg="Amphicteis">A.</tp:taxon-name-part> <tp:taxon-name-part taxon-name-part-type="species" reg="taurus">taurus</tp:taxon-name-part></tp:taxon-name></italic> and the shorter cephalic region of the new species (<xref ref-type="bibr" rid="B23">Reuscher et al. 2015</xref>).</p><p>According to original description, <italic><tp:taxon-name><tp:taxon-name-part taxon-name-part-type="genus" reg="Amphicteis">A.</tp:taxon-name-part> <tp:taxon-name-part taxon-name-part-type="species" reg="teresae">teresae</tp:taxon-name-part></tp:taxon-name></italic> has a larger number of paleal chaetae (15–17 on each side). <italic><tp:taxon-name><tp:taxon-name-part taxon-name-part-type="genus" reg="Amphicteis">Amphicteis</tp:taxon-name-part> <tp:taxon-name-part taxon-name-part-type="species" reg="hwanghaiensis">hwanghaiensis</tp:taxon-name-part></tp:taxon-name></italic> sp. nov. has a lower lip with a narrow, distinct, and white middle transversal band which is absent in <italic><tp:taxon-name><tp:taxon-name-part taxon-name-part-type="genus" reg="Amphicteis">A.</tp:taxon-name-part> <tp:taxon-name-part taxon-name-part-type="species" reg="teresae">teresae</tp:taxon-name-part></tp:taxon-name></italic>. Uncini of <italic><tp:taxon-name><tp:taxon-name-part taxon-name-part-type="genus" reg="Amphicteis">A.</tp:taxon-name-part> <tp:taxon-name-part taxon-name-part-type="species" reg="hwanghaiensis">hwanghaiensis</tp:taxon-name-part></tp:taxon-name></italic> sp. nov. have ﬁve or six teeth besides the subrostral tooth, while uncini of <italic><tp:taxon-name><tp:taxon-name-part taxon-name-part-type="genus" reg="Amphicteis">A.</tp:taxon-name-part> <tp:taxon-name-part taxon-name-part-type="species" reg="teresae">teresae</tp:taxon-name-part></tp:taxon-name></italic> usually have ﬁve. As for eyespots, which are absent in new species, <xref ref-type="bibr" rid="B25">Schiaparelli and Jirkov (2016</xref>: 541) said that “Another clear character of <italic><tp:taxon-name><tp:taxon-name-part taxon-name-part-type="genus" reg="Amphicteis">Amphicteis</tp:taxon-name-part> <tp:taxon-name-part taxon-name-part-type="species" reg="teresae">teresae</tp:taxon-name-part></tp:taxon-name></italic> sp. n. that distinguishes it from the other related ones having blunt paleal chaetae is the presence of an eyespot”. Furthermore, <italic><tp:taxon-name><tp:taxon-name-part taxon-name-part-type="genus" reg="Amphicteis">A.</tp:taxon-name-part> <tp:taxon-name-part taxon-name-part-type="species" reg="teresae">teresae</tp:taxon-name-part></tp:taxon-name></italic> is found in Antarctica.</p><p><italic><tp:taxon-name><tp:taxon-name-part taxon-name-part-type="genus" reg="Amphicteis">Amphicteis</tp:taxon-name-part> <tp:taxon-name-part taxon-name-part-type="species" reg="ninonae">ninonae</tp:taxon-name-part></tp:taxon-name></italic>, recorded from Norwegian Sea and Arctic Seas, is most similar to the new species; however, members of this species are distinguished because, according to <xref ref-type="bibr" rid="B14">Jirkov (1985)</xref>, the paleae are dark brown, while those of <italic><tp:taxon-name><tp:taxon-name-part taxon-name-part-type="genus" reg="Amphicteis">A.</tp:taxon-name-part> <tp:taxon-name-part taxon-name-part-type="species" reg="hwanghaiensis">hwanghaiensis</tp:taxon-name-part></tp:taxon-name></italic> sp. nov. are golden. <italic><tp:taxon-name><tp:taxon-name-part taxon-name-part-type="genus" reg="Amphicteis">Amphicteis</tp:taxon-name-part> <tp:taxon-name-part taxon-name-part-type="species" reg="hwanghaiensis">hwanghaiensis</tp:taxon-name-part></tp:taxon-name></italic> sp. nov. also has a narrow rectangular hump between the branchial groups, while the area between the branchial groups of <italic><tp:taxon-name><tp:taxon-name-part taxon-name-part-type="genus" reg="Amphicteis">A.</tp:taxon-name-part> <tp:taxon-name-part taxon-name-part-type="species" reg="ninonae">ninonae</tp:taxon-name-part></tp:taxon-name></italic> is flat and unmodified. <xref ref-type="bibr" rid="B21">Parapar et al. (2011)</xref> also suggested that <italic><tp:taxon-name><tp:taxon-name-part taxon-name-part-type="genus" reg="Amphicteis">A.</tp:taxon-name-part> <tp:taxon-name-part taxon-name-part-type="species" reg="ninonae">ninonae</tp:taxon-name-part></tp:taxon-name></italic> seems to be restricted to the north and east coasts of Iceland.</p><p>Four species of <italic><tp:taxon-name><tp:taxon-name-part taxon-name-part-type="genus" reg="Amphicteis">Amphicteis</tp:taxon-name-part></tp:taxon-name></italic>, <italic><tp:taxon-name><tp:taxon-name-part taxon-name-part-type="genus" reg="Amphicteis">A.</tp:taxon-name-part> <tp:taxon-name-part taxon-name-part-type="species" reg="glabra">glabra</tp:taxon-name-part></tp:taxon-name></italic>, <italic><tp:taxon-name><tp:taxon-name-part taxon-name-part-type="genus" reg="Amphicteis">A.</tp:taxon-name-part> <tp:taxon-name-part taxon-name-part-type="species" reg="gunneri">gunneri</tp:taxon-name-part></tp:taxon-name></italic>, <italic><tp:taxon-name><tp:taxon-name-part taxon-name-part-type="genus" reg="Amphicteis">A.</tp:taxon-name-part> <tp:taxon-name-part taxon-name-part-type="species" reg="scaphobranchiata">scaphobranchiata</tp:taxon-name-part></tp:taxon-name></italic>, and <italic><tp:taxon-name><tp:taxon-name-part taxon-name-part-type="genus" reg="Amphicteis">A.</tp:taxon-name-part> <tp:taxon-name-part taxon-name-part-type="species" reg="chinensis">chinensis</tp:taxon-name-part></tp:taxon-name></italic>, have been recorded from Chinese seas, according to <xref ref-type="bibr" rid="B27">Sui and Li (2017)</xref>. The new species differs from these species by having blunt and stout tipped paleae, as these four species belong to the group of <italic><tp:taxon-name><tp:taxon-name-part taxon-name-part-type="genus" reg="Amphicteis">Amphicteis</tp:taxon-name-part></tp:taxon-name></italic> species with tips of paleae sharply tapering into fine ﬁlaments.</p><p>Among the species from the Western Paciﬁc, specimens belonging to <italic><tp:taxon-name><tp:taxon-name-part taxon-name-part-type="genus" reg="Amphicteis">Amphicteis</tp:taxon-name-part> <tp:taxon-name-part taxon-name-part-type="species" reg="malayensis">malayensis</tp:taxon-name-part></tp:taxon-name></italic> Caullery, 1944 differ from those of <italic><tp:taxon-name><tp:taxon-name-part taxon-name-part-type="genus" reg="Amphicteis">A.</tp:taxon-name-part> <tp:taxon-name-part taxon-name-part-type="species" reg="hwanghaiensis">hwanghaiensis</tp:taxon-name-part></tp:taxon-name></italic> sp. nov. by the possession of prostomial eyespots and a wide median gap between glandular ridges. Members of <italic><tp:taxon-name><tp:taxon-name-part taxon-name-part-type="genus" reg="Amphicteis">A.</tp:taxon-name-part> <tp:taxon-name-part taxon-name-part-type="species" reg="theeli">theeli</tp:taxon-name-part></tp:taxon-name></italic> Caullery, 1944 and <italic><tp:taxon-name><tp:taxon-name-part taxon-name-part-type="genus" reg="Amphicteis">A.</tp:taxon-name-part> <tp:taxon-name-part taxon-name-part-type="species" reg="quadridentata">quadridentata</tp:taxon-name-part></tp:taxon-name></italic> Caullery, 1944 have 14 and 16 abdominal uncinigers, respectively. The branchiae of individuals of <italic><tp:taxon-name><tp:taxon-name-part taxon-name-part-type="genus" reg="Amphicteis">A.</tp:taxon-name-part> <tp:taxon-name-part taxon-name-part-type="species" reg="spinosa">spinosa</tp:taxon-name-part></tp:taxon-name></italic> Reuscher, Fiege &amp; Imajima, 2015 have four rows of pointed protuberances, while branchiae are smooth among specimens belonging to our new species. Finally, specimens belonging to <italic><tp:taxon-name><tp:taxon-name-part taxon-name-part-type="genus" reg="Amphicteis">A.</tp:taxon-name-part> <tp:taxon-name-part taxon-name-part-type="species" reg="uncopalea">uncopalea</tp:taxon-name-part></tp:taxon-name></italic> Chamberlin, 1919, found in the North-western Paciﬁc, have well-developed paleae with curly and fine tips, and a distinct rounded lobe behind the paleae originating from segment III.</p></tp:treatment-sec><ref-list><ref id="B25"><mixed-citation xmlns:xlink="http://www.w3.org/1999/xlink" xlink:type="simple"><person-group><name name-style="western"><surname>Schiaparelli</surname><given-names>S</given-names></name><name name-style="western"><surname>Jirkov</surname><given-names>IA</given-names></name></person-group> (<year>2016</year>) <article-title>A reassessment of the genus <italic><tp:taxon-name><tp:taxon-name-part taxon-name-part-type="genus">Amphicteis</tp:taxon-name-part></tp:taxon-name></italic> Grube, 1850 (<tp:taxon-name><tp:taxon-name-part taxon-name-part-type="class">Polychaeta</tp:taxon-name-part></tp:taxon-name>: <tp:taxon-name><tp:taxon-name-part taxon-name-part-type="family">Ampharetidae</tp:taxon-name-part></tp:taxon-name>) with the description of <italic><tp:taxon-name><tp:taxon-name-part taxon-name-part-type="genus">Amphicteis</tp:taxon-name-part> <tp:taxon-name-part taxon-name-part-type="species">teresae</tp:taxon-name-part></tp:taxon-name></italic> sp. nov. from Terra Nova Bay (Ross Sea, Antarctica).</article-title><source>Italian Journal of Zoology</source><volume>83</volume>(<issue>4</issue>): <fpage>531</fpage>–<lpage>542</lpage>. <ext-link xlink:type="simple" ext-link-type="doi" xlink:href="10.1080/11250003.2016.1259359">https://doi.org/10.1080/11250003.2016.1259359</ext-link></mixed-citation></ref><ref id="B23"><mixed-citation xmlns:xlink="http://www.w3.org/1999/xlink" xlink:type="simple"><person-group><name name-style="western"><surname>Reuscher</surname><given-names>MG</given-names></name><name name-style="western"><surname>Fiege</surname><given-names>D</given-names></name><name name-style="western"><surname>Imajima</surname><given-names>M</given-names></name></person-group> (<year>2015</year>) <article-title><tp:taxon-name><tp:taxon-name-part taxon-name-part-type="family">Ampharetidae</tp:taxon-name-part></tp:taxon-name> (<tp:taxon-name><tp:taxon-name-part taxon-name-part-type="phylum">Annelida</tp:taxon-name-part></tp:taxon-name>: <tp:taxon-name><tp:taxon-name-part taxon-name-part-type="class">Polychaeta</tp:taxon-name-part></tp:taxon-name>) from Japan. Part III: the genus <italic><tp:taxon-name><tp:taxon-name-part taxon-name-part-type="genus">Amphicteis</tp:taxon-name-part></tp:taxon-name></italic> Grube, 1850 and closely related genera.</article-title><source>Journal of the Marine Biological Association of the United Kingdom</source><volume>95</volume>: <fpage>929</fpage>–<lpage>940</lpage>. <ext-link xlink:type="simple" ext-link-type="doi" xlink:href="10.1017/S0025315414001623">https://doi.org/10.1017/S0025315414001623</ext-link></mixed-citation></ref><ref id="B1"><mixed-citation xmlns:xlink="http://www.w3.org/1999/xlink" xlink:type="simple"><person-group><name name-style="western"><surname>Annenkova</surname><given-names>NP</given-names></name></person-group> (<year>1929</year>) <article-title>Beiträge zur Kenntnis der Polychaeten-Fauna der USSR. I. Fam. <tp:taxon-name><tp:taxon-name-part taxon-name-part-type="family">Pectinariidae</tp:taxon-name-part></tp:taxon-name> Quatrefages (<tp:taxon-name><tp:taxon-name-part taxon-name-part-type="family">Amphictenidae</tp:taxon-name-part></tp:taxon-name> Malmgren) und <tp:taxon-name><tp:taxon-name-part taxon-name-part-type="family">Ampharetidae</tp:taxon-name-part></tp:taxon-name> Malmgren.</article-title><source>Annuaire du Musee Zoologique de l’Académie des Sciences de l’URSS</source><volume>30</volume>(<issue>3</issue>): <fpage>477</fpage>–<lpage>502</lpage>.</mixed-citation></ref><ref id="B29"><mixed-citation xmlns:xlink="http://www.w3.org/1999/xlink" xlink:type="simple"><person-group><name name-style="western"><surname>Uschakov</surname><given-names>PV</given-names></name></person-group> (<year>1955</year>) <article-title><tp:taxon-name><tp:taxon-name-part taxon-name-part-type="class">Polychaeta</tp:taxon-name-part></tp:taxon-name> of the Far Eastern Seas of the USSR.</article-title><source>Keys to the Fauna of the USSR</source><volume>56</volume>: <fpage>1</fpage>–<lpage>446</lpage>. [In Russian]</mixed-citation></ref><ref id="B9"><mixed-citation xmlns:xlink="http://www.w3.org/1999/xlink" xlink:type="simple"><person-group><name name-style="western"><surname>Hartley</surname><given-names>JP</given-names></name></person-group> (<year>1985</year>) <article-title>The re-establishment of <italic><tp:taxon-name><tp:taxon-name-part taxon-name-part-type="genus">Amphicteis</tp:taxon-name-part> <tp:taxon-name-part taxon-name-part-type="species">midas</tp:taxon-name-part></tp:taxon-name></italic> (Gosse, 1855) and redescription of the type material of <italic><tp:taxon-name><tp:taxon-name-part taxon-name-part-type="genus">A.</tp:taxon-name-part> <tp:taxon-name-part taxon-name-part-type="species">gunneri</tp:taxon-name-part></tp:taxon-name></italic> (M. Sars, 1835) (<tp:taxon-name><tp:taxon-name-part taxon-name-part-type="class">Polychaeta</tp:taxon-name-part></tp:taxon-name>: <tp:taxon-name><tp:taxon-name-part taxon-name-part-type="family">Ampharetidae</tp:taxon-name-part></tp:taxon-name>).</article-title><source>Sarsia</source><volume>70</volume>: <fpage>309</fpage>–<lpage>315</lpage>. <ext-link xlink:type="simple" ext-link-type="doi" xlink:href="10.1080/00364827.1985.10419685">https://doi.org/10.1080/00364827.1985.10419685</ext-link></mixed-citation></ref><ref id="B14"><mixed-citation xmlns:xlink="http://www.w3.org/1999/xlink" xlink:type="simple"><person-group><name name-style="western"><surname>Jirkov</surname><given-names>IA</given-names></name></person-group> (<year>1985</year>) <article-title><italic><tp:taxon-name><tp:taxon-name-part taxon-name-part-type="genus">Amphicteis</tp:taxon-name-part> <tp:taxon-name-part taxon-name-part-type="species">ninonae</tp:taxon-name-part></tp:taxon-name></italic> sp. n. (<tp:taxon-name><tp:taxon-name-part taxon-name-part-type="class">Polychaeta</tp:taxon-name-part></tp:taxon-name>, <tp:taxon-name><tp:taxon-name-part taxon-name-part-type="family">Ampharetidae</tp:taxon-name-part></tp:taxon-name>) from the northern waters.</article-title><source>Zoologicheskii Zhurnal</source><volume>64</volume>: <fpage>1894</fpage>–<lpage>1898</lpage>.</mixed-citation></ref><ref id="B21"><mixed-citation xmlns:xlink="http://www.w3.org/1999/xlink" xlink:type="simple"><person-group><name name-style="western"><surname>Parapar</surname><given-names>J</given-names></name><name name-style="western"><surname>Helgason</surname><given-names>GV</given-names></name><name name-style="western"><surname>Jirkov</surname><given-names>I</given-names></name><name name-style="western"><surname>Moreira</surname><given-names>J</given-names></name></person-group> (<year>2011</year>) <article-title>Taxonomy and distribution of the genus <italic><tp:taxon-name><tp:taxon-name-part taxon-name-part-type="genus">Amphicteis</tp:taxon-name-part></tp:taxon-name></italic> (<tp:taxon-name><tp:taxon-name-part taxon-name-part-type="class">Polychaeta</tp:taxon-name-part></tp:taxon-name>: <tp:taxon-name><tp:taxon-name-part taxon-name-part-type="family">Ampharetidae</tp:taxon-name-part></tp:taxon-name>) collected by the BIOICE project in Icelandic waters.</article-title><source>Journal of Natural History</source><volume>45</volume>: <fpage>1477</fpage>–<lpage>1499</lpage>. <ext-link xlink:type="simple" ext-link-type="doi" xlink:href="10.1080/00222933.2011.558640">https://doi.org/10.1080/00222933.2011.558640</ext-link></mixed-citation></ref><ref id="B27"><mixed-citation xmlns:xlink="http://www.w3.org/1999/xlink" xlink:type="simple"><person-group><name name-style="western"><surname>Sui</surname><given-names>JX</given-names></name><name name-style="western"><surname>Li</surname><given-names>XZ</given-names></name></person-group> (<year>2017</year>) <article-title>A new species of the genus <italic><tp:taxon-name><tp:taxon-name-part taxon-name-part-type="genus">Amphicteis</tp:taxon-name-part></tp:taxon-name></italic> (<tp:taxon-name><tp:taxon-name-part taxon-name-part-type="class">Polychaeta</tp:taxon-name-part></tp:taxon-name>: <tp:taxon-name><tp:taxon-name-part taxon-name-part-type="family">Ampharetidae</tp:taxon-name-part></tp:taxon-name>) from China.</article-title><source>Chinese Journal of Oceanology and Limnology</source><volume>35</volume>(<issue>4</issue>): <fpage>821</fpage>–<lpage>824</lpage>. <ext-link xlink:type="simple" ext-link-type="doi" xlink:href="10.1007/s00343-017-6140-3">https://doi.org/10.1007/s00343-017-6140-3</ext-link></mixed-citation></ref></ref-list></tp:taxon-treatment>
