# Supplementary material for: A new species of the genus Amphicteis Grube, 1850 (Annelida, Ampharetidae) from the Yellow Sea, China, together with a redescription of A. dalmatica Hutchings & Rainer, 1979
Source: Zookeys. 2020 Nov 6;988:1–15. doi: 10.3897/zookeys.988.49934 (PMC7666089; doi:10.3897/zookeys.988.49934)
Supplement: XML Treatment for Amphicteis dalmatica [file zookeys.988.49934-treatment3.xml]

<!DOCTYPE tp:taxon-treatment
  PUBLIC "-//TaxonX//DTD Taxonomic Treatment Publishing DTD v0 20100105//EN" "tax-treatment-NSO.dtd">
<tp:taxon-treatment xmlns:tp="http://www.plazi.org/taxpub"><tp:treatment-meta><kwd-group><label>Taxon classification</label><kwd><named-content xmlns:xlink="http://www.w3.org/1999/xlink" content-type="kingdom">Animalia</named-content></kwd><kwd><named-content xmlns:xlink="http://www.w3.org/1999/xlink" content-type="order">Terebellida</named-content></kwd><kwd><named-content xmlns:xlink="http://www.w3.org/1999/xlink" content-type="family">Ampharetidae</named-content></kwd></kwd-group><mixed-citation publication-type="journal"><person-group><name><surname>Wang</surname><given-names>Weina</given-names></name><name><surname>Sui</surname><given-names>Jixing</given-names></name><name><surname>Li</surname><given-names>Xinzheng</given-names></name><name><surname>Hutchings</surname><given-names>Pat</given-names></name><name><surname>Nogueira</surname><given-names>João Miguel de Matos</given-names></name></person-group><article-title>A new species of the genus <italic><tp:taxon-name><tp:taxon-name-part taxon-name-part-type="genus" reg="Amphicteis">Amphicteis</tp:taxon-name-part></tp:taxon-name></italic> Grube, 1850 (<tp:taxon-name><tp:taxon-name-part taxon-name-part-type="phylum">Annelida</tp:taxon-name-part></tp:taxon-name>, <tp:taxon-name><tp:taxon-name-part taxon-name-part-type="family">Ampharetidae</tp:taxon-name-part></tp:taxon-name>) from the Yellow Sea, China, together with a redescription of <italic><tp:taxon-name><tp:taxon-name-part taxon-name-part-type="genus" reg="Amphicteis">A.</tp:taxon-name-part> <tp:taxon-name-part taxon-name-part-type="species" reg="dalmatica">dalmatica</tp:taxon-name-part></tp:taxon-name></italic> Hutchings &amp; Rainer, 1979</article-title><source>Zookeys</source><day>06</day><month>11</month><year>2020</year><volume>988</volume><fpage>1</fpage><lpage>15</lpage><pub-id pub-id-type="doi">10.3897/zookeys.988.49934</pub-id></mixed-citation></tp:treatment-meta><tp:nomenclature><tp:taxon-name><object-id xmlns:xlink="http://www.w3.org/1999/xlink" content-type="arpha" xlink:type="simple">EE2CA4DF-4617-52B4-BA3E-A0954A891380</object-id>
              <tp:taxon-name-part taxon-name-part-type="genus" reg="Amphicteis">Amphicteis</tp:taxon-name-part>
              <tp:taxon-name-part taxon-name-part-type="species" reg="dalmatica">dalmatica</tp:taxon-name-part>
            </tp:taxon-name><tp:taxon-authority>Hutchings &amp; Rainier, 1979</tp:taxon-authority><xref ref-type="fig" rid="F5">Figs 5</xref><xref ref-type="fig" rid="F6">, 6</xref><xref ref-type="fig" rid="F7">, 7</xref><tp:nomenclature-citation-list><tp:nomenclature-citation><tp:taxon-name>
                  <tp:taxon-name-part taxon-name-part-type="genus" reg="Amphicteis">Amphicteis</tp:taxon-name-part> <tp:taxon-name-part taxon-name-part-type="species" reg="dalmatica">dalmatica</tp:taxon-name-part></tp:taxon-name><comment><xref ref-type="bibr" rid="B13">Hutchings and Rainer 1979</xref>: 783–786, fig. 9 A–E.</comment></tp:nomenclature-citation></tp:nomenclature-citation-list></tp:nomenclature><tp:treatment-sec sec-type="material" id="SECID0EQDAG"><title>Material examined.</title><p><bold><italic>Type material</italic>.</bold> Australia, New South Wales, Pittwater, found in <italic><tp:taxon-name><tp:taxon-name-part taxon-name-part-type="genus" reg="Zostera">Zostera</tp:taxon-name-part></tp:taxon-name></italic> or <italic><tp:taxon-name><tp:taxon-name-part taxon-name-part-type="genus" reg="Posidonia">Posidonia</tp:taxon-name-part></tp:taxon-name></italic> beds, 1–4 m deep. <bold><italic>Holotype</italic></bold>: AM W.8672, incomplete, 7 mm long, 2 mm wide anteriorly. <bold><italic>Paratypes</italic></bold>: AM W.8230, W.8242, W.8243, W.8249, W.8251, W.8252, W.8253, W.11667, W.11668, all incomplete; complete paratypes W.8243, W.8252, W.11667; W.8230 (only specimen with upper lip and buccal tentacles exposed) mounted for SEM examination.</p></tp:treatment-sec><tp:treatment-sec sec-type="redescription" id="SECID0EPEAG"><title>Redescription.</title><p>Types with dorsum of anterior segments speckled with pigmented spots, pigmentation decreasing posteriorly. Pigmentation still visible after decades of storage in alcohol, although paler than when originally described (compare our Fig. <xref ref-type="fig" rid="F5">5</xref> with fig. 9 in the original description, especially the branchial pigmentation, most of which has been lost over time). Mucous tube with embedded sand and shell particles (Fig. <xref ref-type="fig" rid="F5">5A</xref>). Prostomium well developed, with a mid-dorsal trilobed process (Figs <xref ref-type="fig" rid="F5">5B, G, H</xref>, <xref ref-type="fig" rid="F6">6A–C</xref>), middle lobe as paired longitudinal glandular ridges, wider distally, T-shaped, gap between glandular ridges absent (Figs <xref ref-type="fig" rid="F5">5B, G, H</xref>, <xref ref-type="fig" rid="F6">6A–C</xref>); lateral lobes each with a cluster of eyespots basally. Nuchal organs as paired nuchal ridges, touching each other basally, V-shaped, lacking median gap; buccal tentacles smooth (Figs <xref ref-type="fig" rid="F5">5B–E, G–I, K</xref>, <xref ref-type="fig" rid="F6">6A–C, E, F</xref>). Segment I inconspicuous, barely visible laterally, in superior view (Fig. <xref ref-type="fig" rid="F6">6B, E</xref>); segment II developed ventrally and laterally, bearing paleae, covered by branchiae dorsally (Figs <xref ref-type="fig" rid="F5">5B–D, G–I, K</xref>, <xref ref-type="fig" rid="F6">6A–C, E, F</xref>). Four pairs of long and tapering branchiae, arising free from body wall in 2 transverse rows, on segments III and IV, each with 1 long and thick filament on each side, separated in left and right groups by a mid-dorsal triangular hump (Figs <xref ref-type="fig" rid="F5">5B–K</xref>, <xref ref-type="fig" rid="F6">6A–C</xref>). All branchial filaments about same size, originating from segments II–V, arising as free filaments from segments III and IV, 2 pairs on each segment, in transverse rows, as follows: on segment III, outer pair originating from segment II, inner pair originating from segment III; on segment IV, outer pair originating from segment IV, inner pair from segment V (Figs <xref ref-type="fig" rid="F5">5B–K</xref>, <xref ref-type="fig" rid="F6">6A–C, F</xref>). Segment II with ~10 short stout notopodial paleae on each side, arranged in shallow arcs, paleae distally pointed, with short filiform tip, frequently broken off; paleae remarkably small, about same size as notochaetae, but stouter (Figs <xref ref-type="fig" rid="F5">5B, C, G–I, K</xref>, <xref ref-type="fig" rid="F6">6B, E, F</xref>, <xref ref-type="fig" rid="F7">7A, B</xref>). Notopodia with capillary chaetae starting from segment III and extending through 17 chaetigers; notopodia each with a tuberculate ventral cirrus (Figs <xref ref-type="fig" rid="F5">5L</xref>, <xref ref-type="fig" rid="F6">6D, F, G</xref>, <xref ref-type="fig" rid="F7">7C–E</xref>); first 3 pairs aligned laterally to following pairs and increasing progressively in size, all 3 much shorter than those from segment VI onwards (Figs <xref ref-type="fig" rid="F5">5B, C, E–G, I, J</xref>, <xref ref-type="fig" rid="F6">6A–C, F</xref>). Neuropodial tori with uncini from segment VI, present in 14 thoracic uncinigers; tori as raised trapezoidal structures throughout, larger on thorax (Figs <xref ref-type="fig" rid="F5">5C, D, I, L</xref>, <xref ref-type="fig" rid="F6">6B, F</xref>). Continuous ventral shields present to approximately thoracic unciniger 12 (Fig. <xref ref-type="fig" rid="F5">5C, D, I, K</xref>). Elevated or modiﬁed notopodia absent. Intermediate uncinigers absent. Fifteen abdominal uncinigers with tuberculate rudimentary notopodia (Fig. <xref ref-type="fig" rid="F6">6H, J</xref>). Pinnules with tiny tuberculate dorsal neuropodial process (Fig. <xref ref-type="fig" rid="F6">6H, I</xref>). Thoracic and abdominal uncini arranged in single vertical rows with barely conspicuous subrostral process and five or six teeth in a single row over basal rounded prow; thoracic uncini with teeth progressively increasing in size until fourth, fifth (distal) tooth shorter (Figs <xref ref-type="fig" rid="F6">6K</xref>, <xref ref-type="fig" rid="F7">7F</xref>); abdominal uncini with sixth tooth, when present, much shorter than other teeth (Figs <xref ref-type="fig" rid="F6">6L</xref>, <xref ref-type="fig" rid="F7">7G, H</xref>). Pygidium with one pair of long, gently tapering anal cirri.</p><fig id="F5" position="float" orientation="portrait"><object-id xmlns:xlink="http://www.w3.org/1999/xlink" content-type="doi" xlink:type="simple">10.3897/zookeys.988.49934.figure5</object-id><object-id xmlns:xlink="http://www.w3.org/1999/xlink" content-type="arpha" xlink:type="simple">8DF4DA5A-6654-5CF0-8ACE-2FA961CEB6FF</object-id><label>Figure 5.</label><caption><p><italic><tp:taxon-name><tp:taxon-name-part taxon-name-part-type="genus" reg="Amphicteis">Amphicteis</tp:taxon-name-part> <tp:taxon-name-part taxon-name-part-type="species" reg="dalmatica">dalmatica</tp:taxon-name-part></tp:taxon-name></italic> (paratype, AM W.11667) <bold>A</bold> tube <bold>B</bold> anterior end, right lateral view <bold>C</bold> anterior body, ventrolateral view <bold>D</bold> anterior body, ventral view <bold>E</bold> anterior body, dorsal view <bold>F</bold> closer view of the anterior body, dorsal view <bold>G, H</bold> prostomium and anterior most segments, dorsolateral and dorsal views, respectively <bold>I</bold> anterior body, ventrolateral view <bold>J</bold> anterior body, dorsolateral view <bold>K</bold> anterior body, ventral view <bold>L</bold> thoracic parapodia, arrows point to notopodial cirri. Numbers refer to segments; ll = lower lip; P = prostomial lobes; <abbrev xmlns:xlink="http://www.w3.org/1999/xlink" xlink:title="peristomium" id="ABBRID0E5JAG" xlink:type="simple">Pe</abbrev> = peristomium.</p></caption><graphic xmlns:xlink="http://www.w3.org/1999/xlink" xlink:href="zookeys-988-001-g005.jpg" position="float" orientation="portrait" xlink:type="simple" id="oo_472508.jpg"><uri content-type="original_file" xlink:type="simple">https://binary.pensoft.net/fig/472508</uri></graphic></fig></tp:treatment-sec><tp:treatment-sec sec-type="distribution" id="SECID0EHKAG"><title>Distribution.</title><p>New South Wales, Australia.</p><fig id="F6" position="float" orientation="portrait"><object-id xmlns:xlink="http://www.w3.org/1999/xlink" content-type="doi" xlink:type="simple">10.3897/zookeys.988.49934.figure6</object-id><object-id xmlns:xlink="http://www.w3.org/1999/xlink" content-type="arpha" xlink:type="simple">AD020D1E-EFE8-58F3-B298-6832B2CB5993</object-id><label>Figure 6.</label><caption><p><italic><tp:taxon-name><tp:taxon-name-part taxon-name-part-type="genus" reg="Amphicteis">Amphicteis</tp:taxon-name-part> <tp:taxon-name-part taxon-name-part-type="species" reg="dalmatica">dalmatica</tp:taxon-name-part></tp:taxon-name></italic> (paratype, AM W.8230) <bold>A</bold> anterior body, dorsal view <bold>B</bold> anterior body, left lateral view <bold>C</bold> closer view of the anterior body, dorsal view <bold>D</bold> notopodium, segment 6 <bold>E</bold> peristomium and anteriormost segments, ventrolateral view <bold>F</bold> anteriormost segments, lateral view, arrows point to notopodial cirri <bold>G</bold> notochaetae, segment 6 <bold>H</bold> transition between thorax and abdomen, small arrows point to dorsal neuropodial cirri, large arrows point to notopodial cirri <bold>I</bold> abdominal neuropodium <bold>J</bold> abdominal notopodial cirrus <bold>K</bold> uncini, segment 8 <bold>L</bold> abdominal uncini. Numbers refer to segments; bII–V = branchiae, segments II–V, respectively; <abbrev xmlns:xlink="http://www.w3.org/1999/xlink" xlink:title="buccal tentacles" id="ABBRID0EXLAG" xlink:type="simple">bt</abbrev> = buccal tentacles; ll = lower lip; P = prostomium; * = middle lobe of prostomium; <abbrev xmlns:xlink="http://www.w3.org/1999/xlink" xlink:title="peristomium" id="ABBRID0E2LAG" xlink:type="simple">Pe</abbrev> = peristomium; <abbrev xmlns:xlink="http://www.w3.org/1999/xlink" xlink:title="upper lip" id="ABBRID0E6LAG" xlink:type="simple">ul</abbrev> = upper lip.</p></caption><graphic xmlns:xlink="http://www.w3.org/1999/xlink" xlink:href="zookeys-988-001-g006.jpg" position="float" orientation="portrait" xlink:type="simple" id="oo_472509.jpg"><uri content-type="original_file" xlink:type="simple">https://binary.pensoft.net/fig/472509</uri></graphic></fig><fig id="F7" position="float" orientation="portrait"><object-id xmlns:xlink="http://www.w3.org/1999/xlink" content-type="doi" xlink:type="simple">10.3897/zookeys.988.49934.figure7</object-id><object-id xmlns:xlink="http://www.w3.org/1999/xlink" content-type="arpha" xlink:type="simple">BE66CA6D-AF59-5D6C-819A-9F46087079C5</object-id><label>Figure 7.</label><caption><p><italic><tp:taxon-name><tp:taxon-name-part taxon-name-part-type="genus" reg="Amphicteis">Amphicteis</tp:taxon-name-part> <tp:taxon-name-part taxon-name-part-type="species" reg="dalmatica">dalmatica</tp:taxon-name-part></tp:taxon-name></italic> (paratype, AM W.8230) <bold>A, B</bold> paleae <bold>C</bold> detail of notochaetae, segment 7 <bold>D</bold> chaetae from longest row of notochaetae, segment 14 <bold>E</bold> notochaetae, segment 14 <bold>F</bold> uncini, segment 14, arrow points to subrostal process <bold>G, H</bold> abdominal uncini.</p></caption><graphic xmlns:xlink="http://www.w3.org/1999/xlink" xlink:href="zookeys-988-001-g007.jpg" position="float" orientation="portrait" xlink:type="simple" id="oo_472510.jpg"><uri content-type="original_file" xlink:type="simple">https://binary.pensoft.net/fig/472510</uri></graphic></fig></tp:treatment-sec><tp:treatment-sec sec-type="remarks" id="SECID0EMNAG"><title>Remarks.</title><p>Members of <italic><tp:taxon-name><tp:taxon-name-part taxon-name-part-type="genus" reg="Amphicteis">A.</tp:taxon-name-part> <tp:taxon-name-part taxon-name-part-type="species" reg="dalmatica">dalmatica</tp:taxon-name-part></tp:taxon-name></italic> are clearly distinct and differ from our new species in the following features. In <italic><tp:taxon-name><tp:taxon-name-part taxon-name-part-type="genus" reg="Amphicteis">A.</tp:taxon-name-part> <tp:taxon-name-part taxon-name-part-type="species" reg="dalmatica">dalmatica</tp:taxon-name-part></tp:taxon-name></italic>, the paleae are poorly developed, prostomial lateral lobes each have a cluster of eyespots basally, uncini have barely conspicuous subrostral process, and a distinct spotted pigmentation pattern is present on the dorsum of thoracic segments and branchiae. Members of <italic><tp:taxon-name><tp:taxon-name-part taxon-name-part-type="genus" reg="Amphicteis">Amphicteis</tp:taxon-name-part> <tp:taxon-name-part taxon-name-part-type="species" reg="hwanghaiensis">hwanghaiensis</tp:taxon-name-part></tp:taxon-name></italic> sp. nov. have well-developed paleae that are twice as long as the prostomium. Uncini of <italic><tp:taxon-name><tp:taxon-name-part taxon-name-part-type="genus" reg="Amphicteis">A.</tp:taxon-name-part> <tp:taxon-name-part taxon-name-part-type="species" reg="hwanghaiensis">hwanghaiensis</tp:taxon-name-part></tp:taxon-name></italic> sp. nov. have a much larger subrostral process. Furthermore, the type locality of <italic><tp:taxon-name><tp:taxon-name-part taxon-name-part-type="genus" reg="Amphicteis">A.</tp:taxon-name-part> <tp:taxon-name-part taxon-name-part-type="species" reg="dalmatica">dalmatica</tp:taxon-name-part></tp:taxon-name></italic> is New South Wales, Australia, in seagrass beds.</p></tp:treatment-sec><ref-list><ref id="B13"><mixed-citation xmlns:xlink="http://www.w3.org/1999/xlink" xlink:type="simple"><person-group><name name-style="western"><surname>Hutchings</surname><given-names>P</given-names></name><name name-style="western"><surname>Rainer</surname><given-names>S</given-names></name></person-group> (<year>1979</year>) <article-title>The polychaete fauna of Careel Bay, Pittwater, New South Wales, Australia.</article-title><source>Journal of Natural History</source><volume>13</volume>: <fpage>745</fpage>–<lpage>796</lpage>. <ext-link xlink:type="simple" ext-link-type="doi" xlink:href="10.1080/00222937900770561">https://doi.org/10.1080/00222937900770561</ext-link></mixed-citation></ref></ref-list></tp:taxon-treatment>
